# Supplementary material for: How Should We Treat Meningeal Melanocytoma? A Retrospective Analysis of Potential Treatment Strategies
Source: Cancers (Basel). 2022 Nov 27;14(23):5851. doi: 10.3390/cancers14235851 (PMC9738837; doi:10.3390/cancers14235851)
Supplement: Supplementary file 1 [file cancers-14-05851-s001.zip]

Archive with 1 entries (1 files):
- cancers-1978857-supplementary.pdf
